# Supplementary material for: Feeding cats with chronic kidney disease food supplemented with betaine and prebiotics increases total body mass and reduces uremic toxins
Source: PLoS One. 2022 May 24;17(5):e0268624. doi: 10.1371/journal.pone.0268624 (PMC9129019; doi:10.1371/journal.pone.0268624)
Supplement: S1 Table — Red and green shaded cells indicate p≤0.05 (red indicates that the mean values are significantly higher for that comparison; green values significantly lower). Light red and light green shaded cells indicate 0.05<p<0.10 (light red indicates that the mean values trend higher for that comparison; light green values trend lower). For the ANOVA, blue-shaded cells indicate p≤0.05; light blue-shaded cells indicate 0.05<p<0.10. (XLSX) [file pone.0268624.s001.xlsx]

## Sheet: Sheet1
		Feeding cats with kidney disease food supplemented with prebiotics and betaine increases total body mass and reduces uremic toxins
		Jean A. Hall; Dennis E. Jewell; Eden Ephraim
		S1 Table. Heat map of statistically significant plasma biochemicals from CKD cats profiled in this study. Red and green shaded cells indicate p≤0.05 (red indicates that the mean values are significantly higher for that comparison; green values significantly lower). Light red and light green shaded cells indicate 0.05<p<0.10 (light red indicates that the mean values trend higher for that compariso…
			Fold change	Statistical values		Mean Values
Super Pathway	Sub Pathway		Test	Test		LS_CTRL	LS_TEST
				Ctrl
		Biochemical Name	Ctrl	p-value	q-value
Amino Acid	Glycine, Serine and Threonine Metabolism	sarcosine	1.29	0.0274	0.7945	0.8031	1.0366
Amino Acid	Glycine, Serine and Threonine Metabolism	dimethylglycine	1.68	0.0011	0.1827	0.8631	1.4541
Amino Acid	Glycine, Serine and Threonine Metabolism	betaine	2.16	0.0002	0.1	0.7946	1.7176
Amino Acid	Alanine and Aspartate Metabolism	N-methylalanine	1.59	0.0239	0.7945	1.0893	1.7292
Amino Acid	Tryptophan Metabolism	indoleacetylglutamine	1.6	0.0194	0.7945	0.5933	0.947
Amino Acid	Methionine, Cysteine, SAM and Taurine Metabolism	methionine	1.25	0.0255	0.7945	0.9136	1.1379
Lipid	Phospholipid Metabolism	1-palmitoyl-2-oleoyl-GPC (16:0/18:1)	0.93	0.0374	0.7945	1.0154	0.946
Lipid	Phospholipid Metabolism	1-stearoyl-2-arachidonoyl-GPE (18:0/20:4)	0.8	0.0086	0.7945	1.0244	0.8198
Lipid	Phospholipid Metabolism	1-palmitoyl-2-arachidonoyl-GPE (16:0/20:4)*	0.71	0.0004	0.1017	1.1266	0.8017
Lipid	Phospholipid Metabolism	1-palmitoyl-2-linoleoyl-GPE (16:0/18:2)	0.72	0.0035	0.4309	1.0481	0.7512
Lipid	Phospholipid Metabolism	1-stearoyl-2-linoleoyl-GPE (18:0/18:2)*	0.83	0.0434	0.7945	1.0777	0.8909
Lipid	Phospholipid Metabolism	1-linoleoyl-2-arachidonoyl-GPC (18:2/20:4n6)*	1.15	0.0472	0.7945	0.9404	1.0787
Lipid	Phospholipid Metabolism	1-linoleoyl-2-arachidonoyl-GPE (18:2/20:4)*	0.71	0.0476	0.7945	1.1326	0.7998
Lipid	Lysolipid	1-palmitoyl-GPE (16:0)	0.82	0.0311	0.7945	1.0324	0.8475
Lipid	Fatty Acid Metabolism (Acyl Choline)	palmitoylcholine	1.3	0.027	0.7945	0.7391	0.9625
Cofactors and Vitamins	Tocopherol Metabolism	gamma-tocopherol/beta-tocopherol	1.24	0.0125	0.7945	0.8659	1.0716
