# Supplementary material for: Feeding cats with chronic kidney disease food supplemented with betaine and prebiotics increases total body mass and reduces uremic toxins
Source: PLoS One. 2022 May 24;17(5):e0268624. doi: 10.1371/journal.pone.0268624 (PMC9129019; doi:10.1371/journal.pone.0268624)
Supplement: S2 Table — Red and green shaded cells indicate p≤0.05 (red indicates that the mean values are significantly higher for that comparison; green values significantly lower). Light red and light green shaded cells indicate 0.05<p<0.10 (light red indicates that the mean values trend higher for that comparison; light green values trend lower). For the ANOVA, blue-shaded cells indicate p≤0.05; light blue-shaded cells indicate 0.05<p<0.10. (XLSX) [file pone.0268624.s002.xlsx]

## Sheet: Sheet1
Feeding cats with kidney disease food supplemented with prebiotics and betaine increases total body mass and reduces uremic toxins
Jean A. Hall; Dennis E. Jewell; Eden Ephraim
S2 Table. Heat Map of Statistically Significant Urine Biochemicals from CKD cats Profiled in this Study. Red and green shaded cells indicate p≤0.05 (red indicates that the mean values are significantly higher for that comparison; green values significantly lower). Light red and light green shaded cells indicate 0.05<p<0.10 (light red indicates that the mean values trend higher for that comparison…
			Fold Change	Statistical Values		Mean Values
			Test	Test		LS_CTRL	LS_TEST	CTRL_P25_TC_NOOUT	TEST_T54_TC_NOOUT	CTRL_T110_NOOUT	LS_CTRL_NOOUT	LS_TEST_NOOUT	Chemical ID	CAS	RI	Mass
				Ctrl
Super Pathway	Sub Pathway	Biochemical Name	Ctrl	p-value	q-value
Amino Acid	Glycine, Serine and Threonine Metabolism	sarcosine	2.32	0.0199	0.5911	0.5332	1.2376	0.7992	1.4324	0.5463	0.5143	1.2376	1023	107-97-1	1280	90.055
Amino Acid	Glycine, Serine and Threonine Metabolism	dimethylglycine	2.78	0.0214	0.5911	0.7677	2.1335	1.3941	2.0421	0.839	0.6634	2.1335	806	1118-68-9	1104	104.071
Amino Acid	Glycine, Serine and Threonine Metabolism	betaine	1.37	0.0126	0.546	1.0276	1.4116	1.3222	1.7714	1.3138	1.0287	1.4116	799	107-43-7	1064	118.086
Amino Acid	Glutamate Metabolism	glutamine	0.78	0.0307	0.5911	1.2335	0.9662	1.9162	1.3436	1.7356	1.1556	0.9662	563	56-85-9	1291	147.076
Amino Acid	Glutamate Metabolism	N-acetylglutamine	0.66	0.0028	0.3074	1.265	0.8358	1.3696	1.1405	1.6554	1.2648	0.8358	100001253	2490-97-3	2140	187.072
Amino Acid	Tryptophan Metabolism	3-indoxyl sulfate	0.72	0.0628	0.8491	1.2458	0.9021	1.2933	0.8265	0.7736	1.1254	0.9021	100000467	2642-37-7	2222.2	212.002
Amino Acid	Tryptophan Metabolism	5-hydroxyindole sulfate	0.63	0.0272	0.5911	0.9851	0.6189	1.298	0.6985	0.7514	0.9202	0.6189	100009042		1928	212.002
Amino Acid	Tryptophan Metabolism	7-hydroxyindole sulfate	0.65	0.023	0.5911	1.1355	0.7333	1.1908	0.7236	0.7549	1.05	0.7333	100009043		1765	212.002
Amino Acid	Leucine, Isoleucine and Valine Metabolism	3-methylcrotonylglycine	0.8	0.0478	0.7852	1.0052	0.8007	1.1211	0.9943	1.2225	1.0009	0.8007	100001149	33008-07-0	1980	158.081
Amino Acid	Leucine, Isoleucine and Valine Metabolism	valine	0.84	0.0238	0.5911	0.9975	0.8337	1.1031	0.8511	0.996	0.9877	0.8337	566	72-18-4	2479	118.086
Amino Acid	Methionine, Cysteine, SAM and Taurine Metabolism	N-methyltaurine	2.3	0.0007	0.1301	0.9751	2.2433	0.5533	2.0435	0.7828	0.943	2.2433	100004056	107-68-6	670	140.038
Peptide	Acetylated Peptides	phenylacetylserine	1.44	0.0055	0.4396	0.7571	1.0938	0.7756	1.527	1.1423	0.731	1.0938	100010900		2195	222.077
Carbohydrate	Fructose, Mannose and Galactose Metabolism	mannitol/sorbitol	1.16	0.0415	0.7219	1.0267	1.1959	0.9844	1.3907	1.3893	1.0027	1.1959	100001740		2260	181.072
Carbohydrate	Fructose, Mannose and Galactose Metabolism	galactonate	0.63	0.0038	0.3518	1.2001	0.7517	0.6816	0.6543	1.3443	1.1636	0.7517	100001026	299-28-5	3085	195.051
Lipid	Fatty Acid, Monohydroxy	3-hydroxysebacate	1.22	0.0018	0.253	1.1421	1.3909	0.911	1.449	1.5501	1.1524	1.3909	100001145	73141-46-5	2411	217.108
Lipid	Fatty Acid, Monohydroxy	7-hydroxyoctanoate	0.57	0.0266	0.5911	1.0528	0.5962	0.9145	0.7215	0.6444	1.064	0.5962	100001223	17173-14-7	2232.7	159.103
Lipid	Phospholipid Metabolism	glycerophosphoinositol*	0.52	0.0287	0.5911	1.2934	0.671	0.8735	0.9322	1.4583	1.242	0.671	100001621	16824-65-0	3850	333.059
Lipid	Lysolipid	1-palmitoleoyl-GPC (16:1)*	1.22	0.0233	0.5911	0.3573	0.4348	0.1843	0.3087	0.287	0.3554	0.4348	100001511		1450	494.324
Lipid	Mevalonate Metabolism	mevalonate	0.27	0.0089	0.48	0.9762	0.2603	2.118	0.354	1.3558	0.9814	0.2603	30	96949-03-0	860	147.066
Lipid	Mevalonate Metabolism	mevalonolactone	0.67	0.017	0.5911	1.1056	0.7406	1.3	0.7377	1.1266	1.1419	0.7406	100000772	674-26-0	1375	131.07
Lipid	Primary Bile Acid Metabolism	tauro-beta-muricholate	0.38	0.0498	0.7935	0.5255	0.2022	1.2484	0.6175	2.4658	0.5766	0.2022	100001250	25696-60-0	4774	514.284
Xenobiotics	Food Component/Plant	1-kestose	5.84	0.0006	0.1301	0.2554	1.4913	2.0038	1.9598	1.0245	0.2856	1.4913	100000980	470-69-9	1054	503.162
Xenobiotics	Food Component/Plant	1,1-kestotetraose	1.93	0.0282	0.5911	0.4689	0.9044	0.4689	1.0733	0.4689	0.4296	0.9044	100003047	13133-07-8	1381	665.215
Xenobiotics	Food Component/Plant	3-hydroxyindolin-2-one	0.74	0.0157	0.5911	0.8003	0.5918	0.7937	0.5319	0.5711	0.7535	0.5918	100003823	61-71-2	2695	148.04
Xenobiotics	Food Component/Plant	betonicine	0.64	0.0079	0.48	1.2237	0.7773	1.3672	1.0252	1.6199	1.2553	0.7773	100002153	515-25-3	1012	160.097
Xenobiotics	Food Component/Plant	glucoheptose	0.78	0.0306	0.5911	1.2259	0.9575	0.9128	0.8494	1.5466	1.2762	0.9575	100000852	62475-58-5	2573	209.067
Xenobiotics	Food Component/Plant	homostachydrine*	0.61	0.0095	0.48	1.2169	0.737	1.1411	0.7566	1.1163	1.1309	0.737	100001550	1195-94-4	1750	158.118
Xenobiotics	Food Component/Plant	stachydrine	0.69	0.0282	0.5911	1.0313	0.7132	1.1382	0.7626	1.04	0.9899	0.7132	100001296	4136-37-2	1440	144.102
Xenobiotics	Tryptophan Metabolism	6-hydroxyindole sulfate	0.6	0.0373	0.693	1.064	0.6385	1.3644	0.7417	0.7712	0.935	0.6385	100006260		2498	212.002
