# Supplementary material for: Feeding cats with chronic kidney disease food supplemented with betaine and prebiotics increases total body mass and reduces uremic toxins
Source: PLoS One. 2022 May 24;17(5):e0268624. doi: 10.1371/journal.pone.0268624 (PMC9129019; doi:10.1371/journal.pone.0268624)
Supplement: S3 Table — Red and green shaded cells indicate p≤0.05 (red indicates that the mean values are significantly higher for that comparison; green values significantly lower). Light red and light green shaded cells indicate 0.05<p<0.10 (light red indicates that the mean values trend higher for that comparison; light green values trend lower). For the ANOVA, blue-shaded cells indicate p≤0.05; light blue-shaded cells indicate 0.05<p<0.10. (XLSX) [file pone.0268624.s003.xlsx]

## Sheet: Sheet1
Feeding cats with kidney disease food supplemented with prebiotics and betaine increases total body mass and reduces uremic toxins
Jean A. Hall; Dennis E. Jewell; Eden Ephraim
S3 Table. Heat Map of Statistically Significant Plasma Biochemicals from Healthy Cats Profiled in this Study. Red and green shaded cells indicate p≤0.05 (red indicates that the mean values are significantly higher for that comparison; green values significantly lower). Light red and light green shaded cells indicate 0.05<p<0.10 (light red indicates that the mean values trend higher for that compa…
		Fold Change												Statistical Values																							Mean Values
		TEST P7	TEST T28	TEST	CTRL T28	CTRL T56	CTRL T56	TEST T28	TEST T56	TEST T56	DIET EFFECT	TIME POINT EFFECT	DIET:TIMEPOINT INTERACTION	TEST P7		TEST T28	TEST		CTRL T28		CTRL T56		CTRL T56		TEST T28		TEST T56		TEST T56		DIET EFFECT		TIME POINT EFFECT		DIET:TIMEPOINT INTERACTION		CONTROL_P_7	CONTROL_T_28	CONTROL	TEST_P_7	TEST_T_28	TEST
														CTRL P7		CTRL T28	CTRL		CTRL P7		CTRL P7		CTRL T28		TEST P7		TEST P7		TEST T28
Sub Pathway	Biochemical Name	CTRL P7	CTRL T28	CTRL	CTRL P7	CTRL P7	CTRL T28	TEST P7	TEST P7	TEST T28				p-value	q-value	p-value	p-value	q-value	p-value	q-value	p-value	q-value	p-value	q-value	p-value	q-value	p-value	q-value	p-value	q-value	p-value	q-value	p-value	q-value	p-value	q-value
Glycine, Serine and Threonine Metabolism	sarcosine	1.08	1.24	1.21	0.89	0.59	0.67	1.01	0.66	0.65				0.39541	0.991789	0.0593021	0.0856827	0.269039	0.18336	0.309076	3.43017e-05	0.00126486	0.00135519	0.0714006	0.808107	0.799106	0.000433724	0.00156779	0.000833279	0.00704209	0.0270437	0.614636	1.46421e-06	1.22171e-05	0.700972	0.604566	1.1071	0.9821	0.6561	1.1989	1.214	0.7934
	dimethylglycine	1.06	1.89	1.91	0.92	0.88	0.95	1.64	1.58	0.96				0.615406	0.991789	0.000173984	0.000146392	0.0188424	0.305655	0.378463	0.101583	0.286103	0.521385	0.659285	1.18584e-06	9.41467e-05	4.83577e-06	4.24191e-05	0.606332	0.496257	0.00285325	0.254197	0.00301633	0.00426954	1.11351e-05	0.00227016	0.9729	0.8924	0.8518	1.0313	1.6899	1.6302
	betaine	1	2.55	2.58	1.22	1.31	1.08	3.11	3.39	1.09				0.902255	0.991789	1.49878e-06	1.09876e-06	0.00042427	7.77354e-05	0.0032467	1.1081e-06	4.68134e-05	0.129009	0.470569	0	0	0	0	0.0450825	0.110978	0.000137726	0.0368102	0	0	1e-15	2.72e-13	0.7696	0.9355	1.0071	0.7674	2.3851	2.6027
Histidine Metabolism	imidazole propionate	0.88	1.55	1.6	0.79	0.94	1.18	1.39	1.69	1.22				0.433304	0.991789	0.0314992	0.0201515	0.20288	0.0112578	0.0782844	0.304679	0.517053	0.10646	0.438969	0.000726293	0.0169664	2.34405e-06	2.73745e-05	0.0436245	0.109331	0.164167	0.71364	0.00473996	0.00569273	3.47047e-05	0.0035377	1.0836	0.8561	1.0133	0.9571	1.3284	1.62
	imidazole lactate	1.13	1.5	1.64	0.84	0.94	1.12	1.12	1.37	1.22				0.337605	0.991789	0.00290237	0.000264293	0.0255133	0.0749491	0.200377	0.243912	0.473768	0.515091	0.654762	0.213115	0.463269	0.00370592	0.00914837	0.0688156	0.142899	0.00373165	0.265265	0.185329	0.0796227	0.0134708	0.103705	0.9547	0.8053	0.9009	1.08	1.2116	1.4744
	N-acetylhistamine	0.65	0.55	0.37	1.25	1.73	1.39	1.04	0.98	0.94				0.357841	0.991789	0.0588724	0.0188418	0.20288	0.253175	0.348598	0.0863679	0.26894	0.54632	0.681012	0.727475	0.778539	0.612263	0.375565	0.873573	0.557914	0.047482	0.657752	0.666912	0.194965	0.273705	0.41029	1.0304	1.2854	1.7822	0.6727	0.7021	0.6613
	phenyllactate (PLA)	1.45	1.53	1.56	0.93	0.9	0.96	0.98	0.96	0.98				0.10133	0.991789	0.0238435	0.0265071	0.20288	0.150817	0.289241	0.0696779	0.240894	0.685546	0.714448	0.658696	0.752393	0.924077	0.477995	0.591681	0.493941	0.0351122	0.625631	0.386742	0.13475	0.330019	0.450467	0.9995	0.9312	0.898	1.4541	1.4263	1.3994
	phenol sulfate	0.71	0.44	0.5	1.46	1.2	0.82	0.9	0.84	0.93				0.163039	0.991789	0.0233898	0.0366533	0.224654	0.479277	0.449021	0.873119	0.807731	0.5827	0.689042	0.50025	0.686813	0.353539	0.260283	0.796412	0.540958	0.0287459	0.614636	0.809253	0.223119	0.586113	0.570374	1.3063	1.9118	1.5638	0.9236	0.8349	0.7781
Tyrosine Metabolism	cysteine	1.07	1.23	1.19	0.8	0.8	1.01	0.91	0.89	0.98				0.422952	0.991789	0.00784767	0.0240204	0.20288	0.000131079	0.00447927	0.000238659	0.00604952	0.826721	0.735491	0.109427	0.336753	0.0471163	0.0638669	0.675241	0.517679	0.0246047	0.614636	0.00011482	0.000343448	0.139662	0.315708	1.0994	0.8745	0.8829	1.1814	1.0749	1.0529
Urea cycle; Arginine and Proline Metabolism	arginine	1.19	1.35	1.19	0.88	0.92	1.05	1	0.92	0.92				0.00603139	0.991789	1.00968e-05	0.0061325	0.120525	0.00459369	0.0531965	0.0810516	0.261719	0.214191	0.554223	0.964231	0.837068	0.0796836	0.0971678	0.0870478	0.160945	0.000312036	0.0555988	0.0329347	0.0228002	0.061767	0.246916	0.9782	0.8633	0.9038	1.16	1.163	1.0712
	ornithine	1.15	1.34	1.21	0.9	0.96	1.07	1.05	1.01	0.96				0.0930543	0.991789	0.000461936	0.0224745	0.20288	0.0741433	0.200377	0.467554	0.631656	0.272826	0.576013	0.526015	0.688598	0.969783	0.490175	0.550769	0.480162	0.00244444	0.254197	0.693642	0.199212	0.213239	0.370122	0.9485	0.8524	0.9103	1.0915	1.145	1.0971
	trans-4-hydroxyproline	1.17	0.76	0.68	1.01	1.08	1.07	0.66	0.63	0.96				0.225549	0.991789	0.018017	0.00343275	0.0996177	0.724656	0.551691	0.274202	0.50549	0.453901	0.626839	8.9837e-06	0.000461697	3.87972e-06	4.06214e-05	0.759649	0.538115	0.0968679	0.657752	0.00198768	0.00331698	7.74712e-05	0.00566846	1.055	1.0616	1.1389	1.2311	0.8097	0.7772
Polyunsaturated Fatty Acid (n3 and n6)	heneicosapentaenoate (21:5n3)	1.03	1.63	1.83	0.59	0.67	1.14	0.93	1.19	1.28				0.467319	0.991789	0.0499657	0.0231185	0.20288	0.0159821	0.0857125	0.0858656	0.26894	0.439531	0.626535	0.597446	0.725872	0.428795	0.292578	0.191964	0.255528	0.0593615	0.657752	0.0994283	0.0510119	0.175905	0.346497	1.1419	0.6726	0.764	1.1761	1.0992	1.4018
	eicosapentaenoate (EPA; 20:5n3)	1.23	1.76	1.92	0.74	0.83	1.13	1.05	1.3	1.23				0.274586	0.991789	0.05984	0.0493988	0.254741	0.211672	0.327433	0.753474	0.771346	0.344756	0.60351	0.88502	0.831002	0.216592	0.198087	0.272968	0.321376	0.0675914	0.657752	0.352109	0.125873	0.477563	0.53496	1.1475	0.847	0.9579	1.4161	1.4913	1.8345
	docosapentaenoate (n3 DPA; 22:5n3)	0.99	1.44	1.64	0.72	0.81	1.13	1.05	1.34	1.28				0.568778	0.991789	0.0572016	0.0186086	0.20288	0.22406	0.336892	0.668041	0.750931	0.42482	0.626535	0.650456	0.751846	0.0702652	0.0877984	0.165502	0.237833	0.0413737	0.657752	0.292671	0.110096	0.254211	0.397371	1.0776	0.7708	0.8687	1.0634	1.1136	1.4224
	docosahexaenoate (DHA; 22:6n3)	1.08	1.52	1.71	0.79	0.9	1.14	1.13	1.44	1.28				0.47642	0.991789	0.0204747	0.00628238	0.120525	0.168689	0.299443	0.789445	0.789874	0.262573	0.568528	0.293621	0.532095	0.00672073	0.0147873	0.0738784	0.147511	0.0258166	0.614636	0.0848951	0.045566	0.0768647	0.260723	1.0074	0.8001	0.9086	1.0833	1.2193	1.5551
	arachidonate (20:4n6)	1.06	1.4	1.48	0.83	1.01	1.21	1.1	1.41	1.28				0.509196	0.991789	0.0112493	0.0068122	0.120525	0.139926	0.27338	0.633361	0.73141	0.0551182	0.363001	0.297757	0.536318	0.00250379	0.00663267	0.0318057	0.088908	0.0169626	0.553054	0.00986466	0.00942094	0.103388	0.286777	0.9669	0.8067	0.979	1.0262	1.1312	1.451
Fatty Acid, Dicarboxylate	octadecanedioate	1.15	1.13	1.32	1.06	1.16	1.09	1.03	1.32	1.28				0.256465	0.991789	0.344451	0.0276804	0.20288	0.372127	0.403323	0.0703257	0.240894	0.338126	0.60351	0.565563	0.710656	0.000667796	0.00227828	0.00303773	0.0164761	0.107516	0.674903	0.00110529	0.00199119	0.238944	0.382075	0.8927	0.9441	1.032	1.03	1.0647	1.3599
	eicosanodioate	1.06	1.15	1.45	1	0.93	0.93	1.09	1.28	1.17				0.717442	0.991789	0.24716	0.00791269	0.122215	0.933675	0.595157	0.148242	0.349548	0.171659	0.54297	0.0720157	0.282122	6.43984e-05	0.000349172	0.00867996	0.0345791	0.128053	0.680216	0.0937366	0.0488828	0.000536436	0.0151191	0.9524	0.9562	0.8874	1.0056	1.0992	1.2863
Fatty Acid Metabolism (also BCAA Metabolism)	propionylglycine	0.91	0.74	0.67	1.13	1.26	1.12	0.92	0.93	1.01				0.530606	0.991789	0.276957	0.0446878	0.246508	0.800457	0.569862	0.245535	0.475102	0.359827	0.61087	0.780944	0.796766	0.649576	0.389156	0.859612	0.556371	0.0900497	0.657752	0.834143	0.228788	0.503021	0.538336	1.0369	1.167	1.3108	0.9391	0.8664	0.8764
Phospholipid Metabolism	choline	1.1	1.1	1.13	0.96	1.13	1.17	0.96	1.15	1.21				0.0975422	0.991789	0.109008	0.0295038	0.20288	0.262509	0.353676	0.00410976	0.0556593	0.000203556	0.0120653	0.226674	0.468264	0.0003752	0.00137258	1.29617e-05	0.000588779	0.0427897	0.657752	6.5792e-07	5.79458e-06	0.73495	0.604566	0.9361	0.9022	1.0564	1.0317	0.9883	1.1916
	glycerophosphorylcholine (GPC)	0.96	1.24	1.31	0.88	1.1	1.25	1.14	1.5	1.32				0.522241	0.991789	0.0261287	0.00761384	0.122215	0.0922017	0.221829	0.164255	0.362537	0.00365536	0.123808	0.0581502	0.248764	3.23525e-06	3.63829e-05	0.000691498	0.00644327	0.066436	0.657752	1.59082e-05	7.00551e-05	0.0093756	0.0899003	0.9239	0.8175	1.0205	0.8907	1.0112	1.3386
	phosphoethanolamine	1.24	1.06	1.33	1.19	1.47	1.24	1.01	1.58	1.56				0.0602887	0.991789	0.647465	0.0103581	0.148135	0.095713	0.223466	0.00124352	0.020336	0.0724342	0.404712	0.934904	0.833041	0.000129204	0.000607299	0.000161634	0.00278049	0.0257594	0.614636	1.05836e-05	5.41241e-05	0.219947	0.373991	0.7831	0.9321	1.1516	0.9733	0.9848	1.5366
Phosphatidylcholine (PC)	1,2-dipalmitoyl-GPC (16:0/16:0)	1.1	1.15	1.24	1.05	1.04	0.99	1.1	1.17	1.07				0.351442	0.991789	0.182732	0.0354047	0.220501	0.381074	0.405524	0.651774	0.742524	0.667783	0.712419	0.135048	0.37516	0.0222077	0.0378824	0.385216	0.39544	0.0959219	0.657752	0.109464	0.0549169	0.379843	0.487045	0.9178	0.9666	0.9541	1.0109	1.1073	1.1813
	1-palmitoyl-2-oleoyl-GPC (16:0/18:1)	1.12	1.11	1.17	1.14	1.18	1.03	1.13	1.23	1.09				0.159148	0.991789	0.185953	0.0463669	0.252123	0.00961527	0.0730539	0.00228592	0.0340845	0.568784	0.687181	0.0134082	0.10767	0.000165519	0.000688459	0.0991775	0.170228	0.0740146	0.657752	2.74032e-05	0.000114324	0.68825	0.603512	0.8754	0.9983	1.0291	0.977	1.106	1.2062
	1-palmitoyl-2-arachidonoyl-GPC (16:0/20:4n6)	1.11	1.23	1.31	1.08	1.15	1.06	1.2	1.36	1.13				0.254522	0.991789	0.0379037	0.00593506	0.120525	0.180841	0.30632	0.0397926	0.184505	0.43963	0.626535	0.00813359	0.0774087	4.82569e-05	0.000281779	0.0614451	0.134962	0.0229179	0.614636	0.000148782	0.000417374	0.191925	0.356548	0.8351	0.9025	0.9593	0.9237	1.1108	1.2519
	1-palmitoyl-2-docosahexaenoyl-GPC (16:0/22:6)	1.16	1.38	1.52	1.14	1.21	1.07	1.36	1.6	1.18				0.159719	0.991789	0.00629079	0.0013821	0.0776924	0.104894	0.231273	0.00947508	0.0871388	0.276507	0.576013	0.000400585	0.0114373	1.5404e-06	2.22724e-05	0.0502223	0.11851	0.00694496	0.371237	3.8396e-06	2.43482e-05	0.0746151	0.260723	0.7775	0.8837	0.9438	0.8981	1.2191	1.4336
	1-stearoyl-2-arachidonoyl-GPC (18:0/20:4)	1.14	1.24	1.26	1.07	1.1	1.03	1.16	1.21	1.05				0.0790735	0.991789	0.00796675	0.0026952	0.0976811	0.176004	0.305092	0.106314	0.29338	0.781173	0.726254	0.0112025	0.0959549	0.0013892	0.00426072	0.411987	0.40573	0.00446622	0.265265	0.00238471	0.0036156	0.405081	0.500519	0.8578	0.9162	0.943	0.9776	1.1322	1.1848
	1-linoleoyl-2-arachidonoyl-GPC (18:2/20:4n6)*	1.32	1.35	1.47	1.17	1.15	0.99	1.2	1.29	1.07				0.085283	0.991789	0.0550667	0.0143778	0.191441	0.0672523	0.187511	0.114822	0.307989	0.784343	0.726254	0.0301083	0.186428	0.00459266	0.0110674	0.432573	0.417572	0.0275974	0.614636	0.00429261	0.00531657	0.573048	0.563035	0.8095	0.9451	0.9333	1.0648	1.2777	1.3709
	1-stearoyl-2-docosahexaenoyl-GPC (18:0/22:6)	1.15	1.31	1.55	1.11	1.12	1.01	1.27	1.52	1.2				0.230474	0.991789	0.0260545	0.00177645	0.0776924	0.168826	0.299443	0.106815	0.29338	0.801538	0.727519	0.00211032	0.0371688	4.88964e-06	4.24191e-05	0.0325595	0.0903204	0.0168049	0.553054	6.84426e-05	0.00024112	0.0310514	0.17344	0.818	0.9077	0.9169	0.9368	1.1906	1.4254
	1-oleoyl-2-docosahexaenoyl-GPC (18:1/22:6)*	1.24	1.48	1.6	1.17	1.19	1.02	1.39	1.53	1.1				0.0999646	0.991789	0.00480879	0.00300071	0.0976811	0.0936439	0.221829	0.0158074	0.115805	0.411467	0.626535	0.000128135	0.00506556	4.62881e-06	4.24191e-05	0.23369	0.284973	0.0086754	0.421579	8.14023e-06	4.44999e-05	0.0758647	0.260723	0.8165	0.9529	0.9719	1.016	1.4123	1.5577
Phosphatidylinositol (PI)	1-stearoyl-2-linoleoyl-GPI (18:0/18:2)	0.84	0.78	0.65	1.03	1.07	1.04	0.96	0.84	0.87				0.124924	0.991789	0.0280401	0.0015758	0.0776924	0.614622	0.51455	0.399035	0.596595	0.731	0.717526	0.512165	0.687226	0.0338088	0.0505692	0.128142	0.204237	0.01128	0.502469	0.573272	0.176982	0.106365	0.289615	1.0864	1.1231	1.164	0.9102	0.8762	0.762
Lysophospholipid	1-lignoceroyl-GPC (24:0)	1.1	1.12	1.44	1.04	1.03	0.98	1.06	1.34	1.26				0.775266	0.991789	0.542608	0.0300422	0.20288	0.61397	0.51455	0.947975	0.820327	0.660258	0.71198	0.305118	0.545613	0.00234359	0.00629733	0.0289896	0.0823024	0.235565	0.722166	0.070572	0.0403668	0.0608717	0.245746	0.9626	1.0054	0.9893	1.061	1.1275	1.4224
	2-stearoyl-GPE (18:0)*	0.78	1.13	0.68	0.79	1.12	1.41	1.14	0.98	0.85				0.356961	0.991789	0.42167	0.0494788	0.254741	0.310488	0.380164	0.28819	0.506482	0.0434074	0.355024	0.380753	0.61303	0.90174	0.474327	0.318727	0.354369	0.305112	0.74256	0.702098	0.200913	0.100822	0.283795	1.1757	0.9292	1.3138	0.9161	1.0473	0.8933
Sphingolipid Metabolism	N-palmitoyl-sphinganine (d18:0/16:0)	1.14	1.37	1.75	0.93	1.05	1.13	1.11	1.61	1.45				0.476853	0.991789	0.132298	0.0298921	0.20288	0.606755	0.513684	0.452578	0.629882	0.210244	0.554223	0.267486	0.511035	0.000523616	0.0018487	0.00945997	0.0369647	0.111508	0.680216	0.00489626	0.00574978	0.100921	0.283795	0.9326	0.8656	0.9769	1.0634	1.1828	1.7095
	myristoyl dihydrosphingomyelin (d18:0/14:0)*	1.2	1.33	1.66	0.82	0.74	0.91	0.91	1.03	1.13				0.345699	0.991789	0.0740642	0.0036118	0.0996177	0.000216079	0.00580162	6.6345e-07	3.73712e-05	0.0418682	0.355024	0.136046	0.375723	0.536171	0.342196	0.0393843	0.101504	0.0470015	0.657752	0.000284009	0.000695758	0.000133437	0.0060454	1.0701	0.8766	0.7957	1.2792	1.1663	1.3214
	behenoyl sphingomyelin (d18:1/22:0)*	1.05	1.03	1.49	1.09	1.03	0.95	1.07	1.47	1.37				0.924272	0.991789	0.952206	0.0394207	0.22719	0.388414	0.405562	0.740584	0.767387	0.592276	0.692122	0.424487	0.645431	0.000237387	0.000961057	0.0020343	0.0129694	0.396548	0.747405	0.0113132	0.0103672	0.0129369	0.103431	0.9005	0.9777	0.9276	0.9423	1.0112	1.3811
	sphingomyelin (d18:1/14:0, d16:1/16:0)*	1.14	1.3	1.51	0.87	0.82	0.94	0.99	1.08	1.1				0.404992	0.991789	0.0574178	0.00494733	0.118182	0.00113294	0.0250509	3.58898e-05	0.00126486	0.211299	0.554223	0.86213	0.824539	0.0517959	0.0680826	0.0357008	0.0960449	0.0511045	0.657752	0.0313318	0.0220338	0.000169381	0.00690647	0.9709	0.8413	0.7946	1.1088	1.0926	1.2025
	sphingomyelin (d18:2/14:0, d18:1/14:1)*	1.13	1.31	1.54	0.93	0.91	0.98	1.07	1.24	1.16				0.516209	0.991789	0.146523	0.0301393	0.20288	0.411661	0.418728	0.284964	0.506482	0.799306	0.72748	0.384062	0.614891	0.0294502	0.0460935	0.169416	0.237904	0.122482	0.680216	0.633404	0.190181	0.0738158	0.260723	0.8907	0.829	0.8133	1.0102	1.0825	1.2549
	sphingomyelin (d17:1/16:0, d18:1/15:0, d16:1/17:0)*	1.17	1.18	1.48	1.06	1	0.94	1.08	1.26	1.17				0.333764	0.991789	0.230517	0.0158805	0.20288	0.365425	0.402818	0.789936	0.789874	0.244438	0.558321	0.114018	0.343607	9.32717e-05	0.00047201	0.00676179	0.0290035	0.108582	0.674903	0.0180396	0.0145171	0.00395689	0.0537806	0.9327	0.9919	0.9294	1.0879	1.1736	1.3712
	sphingomyelin (d18:2/16:0, d18:1/16:1)*	1	1.13	1.32	1	1.02	1.02	1.13	1.35	1.19				0.971604	0.991789	0.311212	0.0282887	0.20288	0.903164	0.58736	0.589039	0.705955	0.674989	0.712419	0.00229863	0.0374733	1.511e-08	5.7343e-07	0.000110818	0.00211952	0.256274	0.722166	1.03441e-05	5.41241e-05	8.34112e-05	0.00566846	0.9467	0.9502	0.9652	0.946	1.0711	1.2767
	sphingomyelin (d18:1/21:0, d17:1/22:0, d16:1/23:0)*	1.18	1.21	1.44	0.92	0.88	0.96	0.94	1.08	1.14				0.362734	0.991789	0.281368	0.0383407	0.226919	0.0576532	0.172657	0.00996932	0.0871388	0.43909	0.626535	0.160567	0.398647	0.231129	0.205201	0.0126196	0.0449598	0.158344	0.71364	0.0696043	0.0401614	0.0175885	0.119528	0.9825	0.9045	0.8689	1.1583	1.0919	1.2478
	sphingomyelin (d18:1/22:1, d18:2/22:0, d16:1/24:1)*	1.06	1.16	1.29	0.93	0.91	0.98	1.01	1.11	1.1				0.635476	0.991789	0.203931	0.0339625	0.216888	0.060671	0.179574	0.0276567	0.155787	0.715294	0.717083	0.661957	0.752393	0.00725056	0.0155037	0.0205956	0.0656521	0.173993	0.71364	0.327724	0.11889	0.00385005	0.0537806	0.9584	0.8924	0.8765	1.018	1.0316	1.1299
	sphingomyelin (d18:2/23:0, d18:1/23:1, d17:1/24:1)*	1.06	1.15	1.4	1	0.98	0.98	1.09	1.3	1.2				0.704288	0.991789	0.321225	0.0199788	0.20288	0.929371	0.595137	0.68346	0.756095	0.749406	0.722599	0.148724	0.385801	2.94233e-05	0.000193019	0.00160376	0.011656	0.183158	0.71364	0.00983892	0.00942094	0.00218865	0.0371842	0.9391	0.9406	0.9244	0.9952	1.0799	1.2922
	sphingomyelin (d18:1/24:1, d18:2/24:0)*	0.97	1.04	1.35	1.03	1.03	1	1.1	1.44	1.3				0.821229	0.991789	0.810666	0.0373265	0.225205	0.592416	0.509876	0.567187	0.69287	0.970349	0.770725	0.151828	0.385801	8.39049e-06	7.07681e-05	0.000462065	0.00475262	0.424986	0.747405	0.000762105	0.00150275	0.00433533	0.0562263	0.9388	0.9667	0.9677	0.9104	1.0059	1.3101
	sphingosine	1.04	1.03	1.36	1.09	1.16	1.06	1.09	1.52	1.39				0.728949	0.991789	0.603648	0.0194327	0.20288	0.315257	0.381039	0.058574	0.22842	0.350587	0.60351	0.188926	0.433456	1.90464e-06	2.5435e-05	7.44614e-05	0.0015917	0.225623	0.71364	1.68823e-05	7.23352e-05	0.0142146	0.104905	0.9165	0.9996	1.06	0.9497	1.0321	1.4391
	sphingosine 1-phosphate	0.98	0.96	1.19	0.96	1.05	1.09	0.94	1.28	1.35				0.705512	0.991789	0.584269	0.0298704	0.20288	0.467332	0.44699	0.316345	0.517053	0.089829	0.421736	0.326036	0.56021	2.0071e-05	0.000138506	1.33325e-06	0.000125119	0.598903	0.768485	1.39138e-05	6.30228e-05	0.00687815	0.0709683	0.9956	0.9587	1.0481	0.979	0.9249	1.251
	sphingomyelin (d18:2/23:1)*	1.09	1.11	1.47	1.03	0.97	0.95	1.04	1.31	1.25				0.540647	0.991789	0.420338	0.00717436	0.120525	0.800026	0.569862	0.475723	0.638022	0.33613	0.60351	0.467381	0.678029	2.42939e-05	0.000163922	0.000181289	0.00278049	0.134033	0.682345	0.0126043	0.0109791	0.000455714	0.0142936	0.939	0.9629	0.9104	1.0226	1.0685	1.3392
	sphingomyelin (d18:2/21:0, d16:2/23:0)*	1.02	1.15	1.48	0.92	0.86	0.93	1.04	1.24	1.19				0.958322	0.991789	0.356717	0.0231857	0.20288	0.111607	0.233068	0.0109553	0.0920541	0.288367	0.576013	0.569694	0.712363	0.00251208	0.00663267	0.0104668	0.0392121	0.238536	0.722166	0.500684	0.161193	0.000775962	0.0166525	1.0267	0.9487	0.8797	1.0492	1.0866	1.2979
	sphingomyelin (d18:1/20:2, d18:2/20:1, d16:1/22:2)*	1.02	1.02	1.33	1.04	0.98	0.95	1.05	1.28	1.23				0.911123	0.991789	0.790934	0.0216208	0.20288	0.731356	0.553398	0.73184	0.764731	0.494086	0.648848	0.530459	0.688598	0.000370001	0.00137007	0.00197916	0.0128432	0.305709	0.74256	0.0382184	0.0256733	0.00659658	0.0709683	0.9492	0.9883	0.9348	0.9649	1.0085	1.2398
	sphingomyelin (d17:2/16:0, d18:2/15:0)*	1.13	1.25	1.67	1.03	0.97	0.94	1.13	1.43	1.27				0.526935	0.991789	0.181655	0.00520306	0.118182	0.867953	0.581585	0.482886	0.642529	0.386924	0.622465	0.0595376	0.248764	8.96862e-06	7.35998e-05	0.00179742	0.012324	0.0855817	0.657752	0.00936813	0.00916765	0.000556193	0.0151191	0.898	0.9249	0.8736	1.0172	1.1518	1.4587
	sphingomyelin (d18:2/18:1)*	1.01	1.11	1.29	1.05	1.06	1.01	1.16	1.36	1.17				0.809425	0.991789	0.326073	0.0470115	0.252123	0.208172	0.327001	0.0885926	0.26894	0.637807	0.710022	0.000309362	0.00954117	1.52e-09	7.68e-08	6.65793e-05	0.00152468	0.262144	0.722166	2.1821e-07	2.03487e-06	0.000131179	0.0060454	0.9876	1.0376	1.0472	0.9926	1.1468	1.3469
	sphingomyelin (d18:1/19:0, d19:1/18:0)*	1.07	1.14	1.46	0.98	0.92	0.94	1.04	1.25	1.21				0.72764	0.991789	0.453784	0.0254226	0.20288	0.585874	0.509876	0.106864	0.29338	0.274411	0.576013	0.529796	0.688598	0.000150735	0.000644627	0.000832365	0.00704209	0.233921	0.722166	0.111007	0.055167	0.000454179	0.0142936	1.0171	0.9975	0.9334	1.0908	1.1325	1.366
Ceramides	N-palmitoyl-sphingosine (d18:1/16:0)	1.02	1.17	1.38	1	1.06	1.05	1.15	1.44	1.25				0.991847	0.996749	0.228595	0.018774	0.20288	0.679262	0.53593	0.41744	0.608083	0.224952	0.554223	0.0209661	0.143667	2.2931e-07	5.80216e-06	0.000169809	0.00278049	0.193158	0.71364	2.92716e-05	0.000118988	0.00102991	0.0209971	0.9408	0.9416	0.9932	0.9573	1.0987	1.3748
	ceramide (d18:1/14:0, d16:1/16:0)*	1.27	1.41	1.75	0.76	0.83	1.08	0.84	1.13	1.34				0.348226	0.991789	0.196096	0.032812	0.214744	0.0460056	0.159694	0.164477	0.362537	0.514312	0.654762	0.151864	0.385801	0.470406	0.311181	0.0358438	0.0960449	0.102131	0.657752	0.0418267	0.026955	0.305455	0.429479	0.9656	0.7371	0.7977	1.2286	1.0379	1.3933
	ceramide (d18:2/24:1, d18:1/24:2)*	0.96	1.4	1.38	0.88	1.02	1.17	1.27	1.47	1.15				0.804478	0.991789	0.0300674	0.027627	0.20288	0.108149	0.231273	0.911751	0.819381	0.0873681	0.421551	0.00459293	0.0525315	3.39351e-05	0.000214665	0.0756094	0.149327	0.120743	0.680216	0.00405885	0.00510684	0.00229491	0.0374299	0.9307	0.8162	0.9525	0.8975	1.1423	1.3172
Tocopherol Metabolism	alpha-tocopherol	1.1	1.16	1.18	1	1.02	1.01	1.06	1.09	1.03				0.315546	0.991789	0.12456	0.0752963	0.257419	0.95694	0.605569	0.841185	0.801592	0.883583	0.757649	0.248138	0.494283	0.0730658	0.0909237	0.500236	0.452198	0.120592	0.680216	0.353561	0.125958	0.496468	0.53554	0.9512	0.9557	0.9661	1.0468	1.1049	1.1369
	catechol sulfate	0.78	0.67	0.58	0.95	1.14	1.2	0.82	0.84	1.03				0.582316	0.991789	0.284091	0.054425	0.257105	0.674082	0.53593	0.81144	0.796296	0.510965	0.654762	0.336006	0.56991	0.223034	0.201551	0.791241	0.540958	0.0731041	0.657752	0.598174	0.182366	0.574837	0.563435	1.2158	1.1567	1.3918	0.9511	0.7803	0.8035
	4-methylcatechol sulfate	0.51	0.35	0.34	1.22	1.72	1.4	0.84	1.14	1.36				0.105021	0.991789	0.00601881	0.0100317	0.148135	0.152788	0.290061	0.0388562	0.184439	0.491084	0.648577	0.276543	0.516218	0.988419	0.493617	0.270389	0.321105	0.0140128	0.543813	0.27097	0.103763	0.166629	0.333053	1.2956	1.5857	2.2246	0.6557	0.5527	0.7498
	methyl-4-hydroxybenzoate sulfate	0.03	5.71	13.06	0	0	1.09	0.23	0.57	2.5				0.00950181	0.991789	0.00870359	0.00011762	0.0188424	0.0289728	0.130268	0.0247888	0.146061	0.944637	0.770725	0.0312208	0.187513	0.400846	0.281088	0.168052	0.237904	5.68066e-05	0.0303655	0.00955167	0.00928992	0.480493	0.53554	141.896	0.1687	0.1843	4.2576	0.9625	2.4067
	p-cresol sulfate	0.44	0.42	0.45	1.13	1.36	1.21	1.08	1.37	1.27				0.0184709	0.991789	0.00309191	0.00420489	0.108244	0.196377	0.319553	0.0531422	0.215809	0.4924	0.648577	0.904026	0.831133	0.421455	0.290244	0.35649	0.377688	0.00442977	0.265265	0.150902	0.0689421	0.556176	0.556925	1.2273	1.3815	1.6669	0.5441	0.5868	0.7441
Food Component/Plant	equol sulfate	0.85	0.44	0.35	1.01	1.15	1.14	0.52	0.48	0.92				0.379999	0.991789	0.0553268	0.00303564	0.0976811	0.61304	0.51455	0.939708	0.820327	0.666797	0.712419	0.0601406	0.249257	0.0040146	0.00983046	0.249608	0.299362	0.0212639	0.614636	0.0761522	0.0426596	0.11482	0.294452	1.2519	1.2613	1.4437	1.0601	0.5546	0.5086
	stachydrine	0.98	0.86	0.77	0.98	1.08	1.1	0.86	0.84	0.98				0.845722	0.991789	0.169422	0.0342629	0.216888	0.821456	0.57327	0.316204	0.517053	0.22224	0.554223	0.0200836	0.13948	0.0102971	0.0205695	0.777194	0.540958	0.169968	0.71364	0.174039	0.0762183	0.0406908	0.205686	1.0205	1.0037	1.0996	1.001	0.8626	0.8451
	pyrraline	1.18	0.9	0.56	0.81	1.04	1.28	0.62	0.49	0.79				0.412353	0.991789	0.385071	0.0213763	0.20288	0.839406	0.575781	0.281619	0.506276	0.203391	0.554223	0.0146806	0.114315	0.00170208	0.0050176	0.39199	0.398914	0.324657	0.74256	0.120817	0.0585734	0.011823	0.097806	1.1507	0.9365	1.1969	1.3593	0.8456	0.6696
